# Supplementary material for: AI-, VR-, and Exergame-Based Dance and Movement Research on Psychological Outcomes: A Bibliometric and Topic-Modeling Analysis of Thematic Structure and Development
Source: Healthcare (Basel). 2026 Jun 11;14(12):1662. doi: 10.3390/healthcare14121662 (PMC13299272; doi:10.3390/healthcare14121662)
Supplement: Supplementary file 1 [file healthcare-14-01662-s001.zip]

Archive with 1 entries (1 files):
- healthcare-4334538-supplementary.pdf
